# Supplementary material for: Simply Fabricated Inexpensive Dual-Polymer-Coated Fabry-Perot Interferometer-Based Temperature Sensors with High Sensitivity
Source: Sensors (Basel). 2021 Nov 17;21(22):7632. doi: 10.3390/s21227632 (PMC8620928; doi:10.3390/s21227632)
Supplement: Supplementary file 1 [file sensors-21-07632-s001.zip]

Archive with 1 entries (1 files):
- sensors-1456097-supplementary.pdf
